# Supplementary material for: Global Prevalence of Oral Potentially Malignant Disorders: An Updated Systematic Review and Meta‐Analysis
Source: J Oral Pathol Med. 2026 Apr 28;55(7):747–54. doi: 10.1111/jop.70146 (PMC13429371; doi:10.1111/jop.70146)
Supplement: Supplementary file 4 — Appendix S4: Methodological quality of individual studies. [file JOP-55-747-s005.xlsx]

## Sheet: ROB figure
Author	Q1	Q2	Q3	Q4	Q5	Q6	Q7	Q8	Q9	Yes (%) per study
Agrawal, 2021	1	1	1	1	3	3	3	1	3	44.4444
Ahern, 2019	1	1	1	1	N/A	3	1	1	N/A	14.2857
Alosaimi, 2024	1	1	1	3	2	3	3	1	2	33.3333
Anwar, 2023	1	1	1	3	N/A	3	3	3	N/A	57.1429
Armelin, 2019	1	1	1	1	1	3	3	1	3	33.3333
Azevedo, 2021	1	1	1	3	N/A	3	3	1	N/A	42.8571
Barros, 2020	1	1	1	1	N/A	3	3	1	N/A	28.5714
Bastokoti, 2021	1	1	3	1	N/A	3	1	1	N/A	28.5714
Bhattacharjee, 2025	3	3	1	1	2	3	3	1	2	44.4444
Blochowiak, 2019	1	1	1	3	N/A	3	3	1	N/A	42.8571
Casnati, 2013	3	3	3	3	2	3	3	1	2	66.6667
Cesar, 2021	1	1	1	1	N/A	3	1	1	N/A	14.2857
Cigic, 2023	1	1	3	3	3	3	3	1	2	55.5556
Collins, 2021	1	1	1	3	1	3	3	1	1	33.3333
Cordero, 2020	1	1	1	3	2	3	3	1	2	33.3333
Cunha, 2023	1	1	1	1	N/A	3	1	1	N/A	14.2857
Cury et al., 2024	1	1	1	1	1	3	3	3	1	33.3333
Da Silva Arruda, 2021	1	1	1	3	1	3	3	1	N/A	37.5
Dabla, 2022	1	1	3	1	N/A	3	1	1	N/A	28.5714
Daftary, 1978	3	3	1	3	1	3	3	1	1	55.5556
De Almeida, 2022	1	1	1	1	N/A	3	3	1	N/A	28.5714
de Souza, 2024	1	1	1	1	N/A	3	3	1	N/A	28.5714
Dhanuthai, 2020	3	1	1	1	N/A	3	1	1	N/A	28.5714
Elango, 2008	3	3	1	3	3	3	3	1	3	77.7778
Ferreira et al, 2024	1	1	1	1	N/A	3	1	1	N/A	14.2857
Ferreira, 2016	3	3	3	3	3	3	3	3	2	88.8889
Gambi1, 2017	1	1	1	1	N/A	3	3	1	N/A	28.5714
Ghosh, 2017	1	1	1	3	3	3	1	1	1	33.3333
Gómez et al, 2024	1	1	1	1	N/A	3	3	1	N/A	28.5714
Goutzanis, 2022	1	1	1	1	N/A	3	3	1	N/A	28.5714
Goyal, 2021	1	1	1	3	2	3	3	1	1	33.3333
Gupta, 2022	1	1	1	1	N/A	3	3	1	N/A	28.5714
Gupta, 2023	1	1	1	1	N/A	3	3	1	N/A	28.5714
Hóstio, 2020	1	1	1	3	N/A	3	3	3	N/A	57.1429
Iyer, 2023	3	3	1	1	3	3	1	1	3	55.5556
Kalantari, 2022	1	1	1	1	N/A	3	1	1	N/A	14.2857
Kalavathi, 2023	1	1	1	3	2	3	3	1	2	33.3333
Kamble, 2018	1	1	1	1	1	3	3	1	2	22.2222
Klong1i, 2021	3	3	1	3	1	3	3	1	1	55.5556
Korkmaz, 2020	1	1	1	3	N/A	3	3	1	N/A	42.8571
Kumar, 2022	1	1	3	3	3	3	3	1	2	55.5556
Kusiak, 2020	1	1	1	3	N/A	3	3	1	N/A	42.8571
Kuzio, 2020	1	1	1	1	N/A	3	3	1	N/A	28.5714
Li, 2021	1	1	1	1	N/A	3	3	1	N/A	28.5714
Linares, 2023	1	3	1	3	3	3	3	3	1	66.6667
Mala, 2024	1	1	1	1	N/A	3	1	1	N/A	14.2857
Maleki, 2022	1	1	1	1	N/A	3	3	1	N/A	28.5714
Meenapriya, 2020	1	1	1	3	N/A	3	3	1	N/A	42.8571
Mehrotra, 2008	1	1	1	1	N/A	3	1	1	N/A	14.2857
Mello, 2018	1	1	1	3	N/A	3	3	1	N/A	42.8571
Menon, 2025	3	3	3	3	2	3	3	3	2	77.7778
Modi, 2023	1	1	1	3	N/A	3	1	1	N/A	28.5714
Monteiro, 2017	1	1	1	1	N/A	3	3	1	N/A	28.5714
Moret, 2007	1	1	1	1	N/A	3	3	1	N/A	28.5714
Moret, 2008	1	1	1	1	N/A	3	1	1	N/A	14.2857
Moret, 2014	1	1	1	1	N/A	3	1	1	N/A	14.2857
Nethan, 2021	3	3	3	3	2	3	3	1	2	66.6667
O1frei et al., 2024	1	1	1	1	N/A	3	3	1	N/A	28.5714
Oliveira, 2018	1	1	1	3	N/A	3	3	1	N/A	42.8571
Oreamu1, 2019	1	1	1	1	N/A	3	3	1	N/A	28.5714
Paiva, 2021	3	1	1	1	N/A	3	3	1	N/A	42.8571
Pandiar, 2023	1	1	1	3	N/A	3	3	1	N/A	42.8571
Pindborg, 1971	3	3	1	3	2	3	3	1	2	55.5556
Radwan-Oczko, 2022	1	1	1	1	N/A	3	1	1	N/A	14.2857
Reddy, 2018	1	1	1	1	N/A	3	1	1	N/A	14.2857
Rodrigues, 2018	1	1	1	3	N/A	3	3	1	N/A	42.8571
Rodrigues, 2019	1	1	1	1	N/A	3	3	1	N/A	28.5714
Saghravanian, 2017	1	1	1	1	N/A	3	3	3	N/A	42.8571
Sahoo, 2021	1	1	1	3	N/A	3	3	3	N/A	57.1429
Saiegh, 2017	1	1	1	1	N/A	3	3	1	N/A	28.5714
Santos et al., 2024	1	1	1	3	N/A	3	3	3	N/A	57.1429
Shamloo, 2022	1	1	1	1	N/A	3	3	1	N/A	28.5714
Sheng-Fu, 2021	3	3	1	3	3	3	3	3	3	88.8889
Shoorgashti, 2024	1	1	1	3	2	3	1	3	2	33.3333
Silva et al., 2024	1	1	1	1	N/A	3	1	1	N/A	14.2857
Silva, 2019	1	1	1	1	N/A	3	1	1	N/A	14.2857
Silva, 2020	3	3	1	3	N/A	3	3	1	N/A	71.4286
Tang, 1997	1	3	1	3	2	3	3	1	2	44.4444
Vasconcelos, 2017	1	1	1	1	N/A	3	1	1	N/A	14.2857
Venkat, 2022	1	1	1	3	N/A	3	3	1	N/A	42.8571
Venkatesh, 2024	1	1	1	3	N/A	3	3	1	N/A	42.8571
Verma, 2019	1	1	1	3	2	3	3	1	2	33.3333
Villa et al., 2024	1	1	1	3	N/A	3	3	3	N/A	57.1429		High	65
Waldron, 1975	1	1	1	1	N/A	3	3	1	N/A	28.5714		Moderate	15
Wongviriya, 2018	1	1	3	3	3	3	3	1	3	66.6667		Low	6
Yen, 2018	3	3	1	3	3	3	3	3	3	88.8889		Total	86
Yes (%) - per question	17.4419	17.4419	10.4651	48.8372	36.6667	100	75.5814	15.1163	24.1379
	Legend:
	3	Yes
	2	Unclear
	1	No
	N/A	Not applicable
	Questions:
1	Was the sample frame appropriate to address the target population?
2	Were study participants sampled in an appropriate way?
3	Was the sample size adequate?
4	Were the study subjects and the setting described in detail?
5	Was the data analysis conducted with sufficient coverage of the identified sample?
6	Were valid methods used for the identification of the condition?
7	Was the condition measured in a standard, reliable way for all participants?
8	Was there appropriate statistical analysis?
9	Was the response rate adequate, and if not, was the low response rate managed appropriately?
